# Supplementary material for: Impact of Temperature Elevation on Microbial Communities and Antibiotic Degradation in Cold Region Soils of Northeast China
Source: Toxics. 2024 Sep 13;12(9):667. doi: 10.3390/toxics12090667 (PMC11436246; doi:10.3390/toxics12090667)
Supplement: Supplementary file 1 [file toxics-12-00667-s001.zip]

Archive with 1 entries (1 files):
- toxics-3161216-SI.pdf
